# Supplementary material for: Effect of vitamin D3 seasonal supplementation with 1500 IU/day in north Italian children (DINOS study)
Source: Ital J Pediatr. 2019 Jan 28;45:18. doi: 10.1186/s13052-018-0590-x (PMC6350345; doi:10.1186/s13052-018-0590-x)
Supplement: Supplementary file 1 — Dataset of active group A (n = 82). (XLS 43 kb) [file 13052_2018_590_MOESM1_ESM.xls]

## Sheet: Foglio1
N#	Age	Male / Female	Caucasian (1) /	White (1) /	Month of	25(OH)D	Normal	Insufficient	Deficient	Normal	Under	Over	Obese	Low-Income (1)
	(years)		Non-Caucasian (0)	Non-white (0)	blood withdrawal	ng/ml				Weight	Weight	Weight
A1	6.25	M	1	1	august	35	X			X				1
A2	2.08	F	1	1	february	46	X			X				1
A3	5.33	M	0	0	february	24		X			X			1
A4	2.17	F	1	1	november	26		X				X		0
A5	2.33	F	1	1	august	38	X			X				0
A6	13.58	F	1	1	march	24		X					X	0
A7	12.33	M	1	1	january	23		X		X				0
A8	6.08	F	1	1	may	28	X					X		0
A9	4.08	M	1	1	february	46	X				X			0
A10	13.75	M	1	1	january	28		X		X				1
A11	2	F	1	1	july	21		X				X		1
A12	5.75	F	0	0	january	20		X				X		0
A13	13.17	M	1	1	january	21		X		X				0
A14	3.33	M	1	1	july	47	X			X				0
A15	4.25	M	1	1	april	33	X			X				1
A16	8.17	M	1	1	december	27		X		X				0
A17	5.66	M	1	1	january	36	X			X				0
A18	5.66	M	1	1	september	46	X				X			0
A19	12.33	F	1	1	may	28		X				X		0
A20	2.33	F	1	1	june	28		X			X			1
A21	6.83	M	1	1	february	48	X			X				1
A22	13.75	F	1	1	march	24		X		X				0
A23	6.75	F	0	0	august	18			X			X		1
A24	3.08	M	0	0	august	44	X					X		1
A25	5.83	F	0	0	july	38	X					X		1
A26	4.75	M	0	0	november	62	X			X				1
A27	4.75	M	1	1	june	17			X				X	0
A28	13.17	M	1	1	march	34	X					X		0
A29	11.75	M	1	1	august	36	X			X				0
A30	7	M	1	1	february	26		X				X		1
A31	10.83	M	1	1	july	28		X				X		0
A32	4	F	1	1	november	17			X			X		0
A33	5.83	F	1	1	january	19			X			X		0
A34	4.33	M	1	1	february	33	X			X				1
A35	2.08	F	1	1	march	47	X					X		1
A36	3.66	M	1	1	december	42	X			X				0
A37	4.5	F	1	1	march	54	X			X				0
A38	6.83	M	1	1	july	18		X		X				0
A39	4	M	1	1	june	8			X	X				1
A40	3.83	F	1	1	june	34	X			X				1
A41	7.58	M	1	1	january	12			X			X		1
A42	4.83	F	0	0	march	71	X			X				1
A43	4.83	M	1	1	october	30	X					X		1
A44	3.66	M	1	1	august	42	X			X				1
A45	9.92	M	1	1	february	22		X				X		0
A46	5.75	F	1	1	march	18			X			X		1
A47	12.33	M	1	1	may	24	X			X				0
A48	8.83	F	1	1	march	20		X				X		1
A49	13.5	F	0	0	january	11			X				X	1
A50	10.5	F	0	0	may	12			X			X		1
A51	2.75	M	1	1	june	27		X		X				1
A52	8.92	M	1	1	september	29		X		X				0
A53	4.42	F	1	1	january	30	X						X	0
A54	7	M	1	1	october	36	X				X			1
A55	8.75	F	1	1	july	38	X			X				0
A56	2.25	F	1	1	january	42	X					X		0
A57	3	F	0	0	may	42	X			X				1
A58	12.42	F	1	1	july	31	X					X		0
A59	13.66	F	1	1	july	23		X				X		0
A60	4.5	M	1	1	may	20		X		X				1
A61	11.17	M	1	1	august	56	X			X				1
A62	6.08	F	1	1	january	28		X			X			1
A63	6.58	M	1	1	october	59	X					X		1
A64	7.83	F	1	1	february	29		X		X				0
A65	7.83	M	1	1	september	33	X			X				0
A66	15.5	M	1	1	june	24		X		X				0
A67	4.33	F	1	1	february	66	X				X			0
A68	7.33	F	1	1	june	34	X						X	0
A69	11.08	F	1	1	may	22		X		X				0
A70	8.5	F	1	1	june	61	X			X				0
A71	3	M	0	0	december	29	X			X				1
A72	12.66	M	1	1	january	21		X		X				0
A73	3.58	F	1	1	january	30	X			X				1
A74	11.58	M	1	1	october	28		X		X				1
A75	15.5	F	1	1	may	27		X					X	0
A76	6.17	M	1	1	january	51	X			X				0
A77	12.66	M	1	1	february	20		X		X				0
A78	5.5	M	1	1	june	27		X				X		0
A79	6.66	F	1	1	april	28		X				X		1
A80	11.08	M	1	1	july	32	X			X				1
A81	10.08	F	1	1	june	26		X		X				0
A82	5.33	M	1	1	february	36	X			X				0
