# Supplementary material for: Effect of vitamin D3 seasonal supplementation with 1500 IU/day in north Italian children (DINOS study)
Source: Ital J Pediatr. 2019 Jan 28;45:18. doi: 10.1186/s13052-018-0590-x (PMC6350345; doi:10.1186/s13052-018-0590-x)
Supplement: Supplementary file 2 — Dataset of control group B (n = 121). (XLS 95 kb) [file 13052_2018_590_MOESM2_ESM.xls]

## Sheet: Foglio1
N#	Age (years)	Male/Female	Caucasian(1)/ Non-caucasian(0)	White (1) / Non-white (0)	Month of blood withdrawal	25-OH-D (ng/ml)	Normal Status D	Insufficient	Deficient	Underweight	Normal weight	Overweight	Obese	Low income (1)
B1	11.41	F	0	0	july	8			X	X				1
B2	3.5	F	0	0	july	17			X		X			1
B3	10.66	M	1	1	february	22		X		X				0
B4	3.66	M	1	1	january	20		X			X			0
B5	7.25	F	1	1	january	21		X				X		0
B6	10.58	F	1	1	june	32	X				X			0
B7	4.41	F	1	1	april	39	X				X			1
B8	13.33	F	1	1	april	18			X		X			0
B9	9.41	F	1	1	april	16			X			X		0
B10	3.75	M	0	0	september	16			X		X			1
B11	3.5	M	0	0	march	8			X		X			0
B12	7.08	M	1	1	january	22		X			X			0
B13	4.41	M	1	1	january	20		X			X			1
B14	2.75	M	1	1	may	26		X					X	0
B15	3.66	F	1	1	september	19			X		X			1
B16	12	M	1	1	october	26		X			X			0
B17	4	F	1	1	march	8			X		X			1
B18	9.25	F	0	0	december	15			X		X			1
B19	3	M	1	1	january	23		X			X			0
B20	5.25	M	1	1	july	42	X						X	0
B21	11.83	M	1	1	february	9			X		X			1
B22	8.33	M	1	1	may	18			X		X			0
B23	5.91	M	1	1	april	8			X			X		0
B24	6.08	F	1	1	june	15			X	X				0
B25	7.91	M	1	1	may	33	X				X			0
B26	6.83	F	1	1	december	24		X					X	1
B27	5.91	M	1	1	april	18			X		X			0
B28	12.33	F	1	1	april	15			X		X			0
B29	4.75	M	1	1	january	26		X				X		1
B30	3.91	M	1	1	may	20		X			X			1
B31	5.17	M	0	0	july	25		X			X			0
B32	10.08	F	1	1	may	45	X					X		1
B33	5.16	M	0	0	may	25		X			X			0
B34	12.83	M	1	1	june	27		X				X		0
B35	3.66	F	1	1	may	17			X		X			0
B36	9.5	F	0	0	october	29		X			X			1
B37	3.41	F	1	1	may	56	X				X			1
B38	10.91	F	1	1	march	22		X			X			0
B39	6.25	M	0	0	june	10			X		X			1
B40	3.91	F	1	1	december	10			X		X			0
B41	4.91	M	1	1	february	20		X			X			0
B42	4.16	M	1	1	march	8			X		X			1
B43	10.25	M	1	1	november	25		X			X			0
B44	10.25	M	1	1	november	22		X				X		0
B45	13.08	F	1	1	january	17			X			X		1
B46	6.08	F	1	1	january	17			X				X	1
B47	7.33	M	1	1	february	20		X			X			0
B48	7	M	1	1	february	37	X					X		0
B49	11.08	F	1	1	may	19			X				X	0
B50	8	M	1	1	september	29		X				X		0
B51	12.41	F	1	1	august	21		X			X			1
B52	2.83	M	1	1	february	21					X			0
B53	7.91	M	1	1	december	15			X		X			0
B54	10.58	M	1	1	december	25		X			X			0
B55	9.42	M	1	1	february	27		X			X			1
B56	5.91	M	1	1	april	16			X		X			1
B57	4.25	M	0	0	november	16			X	X				1
B58	5.08	M	0	0	january	8			X		X			1
B59	4.75	M	1	1	april	19			X		X			1
B60	7.91	M	1	1	january	12			X			X		0
B61	5.66	M	1	1	july	34	X				X			0
B62	2.5	F	1	1	april	25		X			X			0
B63	4.66	M	0	0	september	22		X			X			1
B64	2.75	M	1	1	august	31	X				X			0
B65	12.75	F	1	1	may	21		X				X		0
B66	3.75	M	1	1	august	50	X			X				1
B67	4.75	M	1	1	april	13			X	X				0
B68	9.58	F	0	0	june	5			X			X		1
B69	7.16	F	1	1	february	19			X		X			0
B70	5.5	M	1	1	december	30	X				X			0
B71	12.5	F	1	1	december	13			X		X			0
B72	15.3	F	1	1	november	28		X			X			0
B73	4.25	F	1	1	november	23		X			X			0
B74	10.91	F	1	1	december	35	X					X		0
B75	12.91	F	1	1	december	30	X					X		0
B76	12	F	1	1	january	12			X		X			0
B77	12.25	M	1	1	march	21		X			X			0
B78	3.66	M	1	1	september	34	X				X			1
B79	2.25	F	0	0	may	<4			X		X			1
B80	6.91	M	1	1	january	10			X		X			0
B81	11.16	F	1	1	january	18			X			X		0
B82	2.08	M	1	1	november	30	X				X			1
B83	14.25	M	1	1	november	15			X				X	0
B84	12.58	F	1	1	january	19			X		X			0
B85	7.91	M	1	1	may	28		X			X			0
B86	13.5	F	1	1	july	45	X				X			0
B87	9.08	F	1	1	april	18			X		X			0
B88	9.5	M	1	1	july	24		X		X				1
B89	7,91	F	1	1	august	40	X					X		0
B90	10.91	M	1	1	march	14			X	X				0
B91	5	M	0	0	june	16			X		X			1
B92	12.41	M	1	1	september	48	X					X		0
B93	10.33	M	1	1	june	27		X			X			1
B94	5.58	F	1	1	june	10			X	X				1
B95	12.83	M	1	1	march	19			X		X			0
B96	9.75	M	1	1	may	24		X		X				0
B97	6.75	M	1	1	may	12			X	X				0
B98	6.5	F	1	1	february	13			X		X			0
B99	5.33	M	1	1	december	32	X				X			0
B100	8.66	M	1	1	april	19			X				X	0
B101	5.41	F	1	1	november	22		X			X			1
B102	2.25	F	1	1	february	14			X		X			1
B103	12	F	1	1	june	17			X	X				1
B104	10	M	1	1	june	38	X				X			0
B105	11.17	M	1	1	august	31	X				X			0
B106	7.75	F	1	1	november	26		X			X			1
B107	2.17	F	1	1	october	23		X			X			0
B108	7	M	0	0	march	16			X	X				0
B109	11.5	M	1	1	october	26		X			X			0
B110	4.66	M	1	1	february	32	X				X			1
B111	3.75	M	1	1	september	28		X			X			0
B112	9.66	M	1	1	may	21		X			X			0
B113	4.33	M	1	1	april	10			X	X				1
B114	3.58	M	1	1	january	8			X		X			0
B115	6.17	F	0	0	june	16			X		X			0
B116	3	M	1	1	february	18			X		X			1
B117	5.25	F	1	1	october	11			X			X		1
B118	4.08	F	1	1	december	41	X			X				0
B119	10.41	M	1	1	october	24		X			X			0
B120	3.08	M	1	1	february	19			X		X			0
B121	2.08	M	0	0	april	<4			X		X			1
														43
